# Supplementary material for: Microtubule‐associated NAV3 regulates invasive phenotypes in glioblastoma cells
Source: Brain Pathol. 2024 Aug 3;35(1):e13294. doi: 10.1111/bpa.13294 (PMC11669409; doi:10.1111/bpa.13294)
Supplement: Supplementary file 2 — Data S2: Supporting Information [file BPA-35-e13294-s002.xlsx]

## Sheet: Fig1A
TCGA-GBM (RNA-seq) expression data for NAV1, NAV2 and NAV3 genes for non-tumor and primary, IDHwt GBM was downloaded from GlioVis (Bowman R. et al., Neuro-Oncology 2017). The mRNA expression was normalized to average of non-tumor values. Statistical significance was determined using seperate two-tailed t-tests (p ≤ 0.05, ** p ≤ 0.01, ***p ≤ 0.001, ****p ≤ 0.0001).
	NAV1			NAV2			NAV3
	Non-Tumor	GBM		Non-Tumor	GBM		Non-Tumor	GBM
	11.238	12.1569		9.91636	10.109		10.8337	8.75072
	11.6199	11.6805		10.4688	10.9386		11.0574	8.54073
	11.3672	8.58967		10.2602	10.1835		10.886	6.96452
	11.1545	11.8901		9.90749	10.8936		10.4188	6.37152
		12.0195			10.4764			7.87748
		10.1431			9.3251			9.62902
		10.8205			9.81899			8.26694
		10.4564			10.3152			8.32335
		11.5872			10.3396			6.853
		11.0866			10.8148			7.63125
		11.1121			10.0847			8.53439
		11.2491			11.327			7.35263
		10.2589			10.5947			8.48502
		10.8531			10.6677			9.27819
		11.6914			10.2861			6.42163
		10.5205			8.81701			6.93943
		10.02			9.7904			7.26225
		11.6204			11.1024			5.18073
		10.7862			10.3863			7.10049
		10.4299			10.8269			7.57899
		11.1349			10.0863			6.17779
		9.70216			8.95046			8.3403
		10.9657			9.1726			8.69548
		10.7438			9.96768			8.0608
		10.8111			10.2956			7.76445
		11.7188			10.9834			8.83786
		10.3635			9.88587			7.76919
		11.4169			9.60042			8.08969
		10.625			10.05			7.97855
		10.6407			10.6028			5.78265
		11.3339			9.59794			7.77477
		9.44697			12.4541			5.65578
		10.6017			9.73681			8.77455
		10.3275			9.52143			6.55155
		10.3906			10.6643			7.49735
		11.0823			10.1881			9.3181
		10.5034			10.8226			10.0901
		11.6572			10.2506			6.66426
		11.2466			9.59456			8.25527
		11.7581			11.5897			6.49532
		11.3746			10.7692			9.84892
		11.0085			10.1197			6.9709
		10.7234			9.9809			6.72452
		11.3184			10.7993			7.34454
		11.8441			9.92001			6.56815
		10.0243			11.1541			9.11014
		12.7603			7.39681			9.97955
		10.6844			9.93786			7.37254
		9.86217			9.97269			8.33391
		10.3779			9.29898			8.93637
		9.88314			8.33644			7.67615
		10.8063			9.08061			7.91204
		10.2895			10.6476			4.9032
		11.5201			10.5242			7.90138
		9.97154			10.4071			7.03369
		11.469			9.74364			6.41306
		12.2729			11.3326			9.05515
		9.82073			10.2882			8.83988
		11.0492			11.5521			8.6316
		10.7852			9.38951			6.19921
		11.5885			11.0382			8.8444
		10.4703			11.3084			5.75092
		11.3947			9.69224			7.82726
		11.0296			10.9173			6.87616
		10.879			9.31431			5.25441
		10.4119			9.22677			3.342
		11.2284			9.7588			4.32764
		9.28198			8.06457			3.87441
		10.6328			10.0535			6.91514
		10.8223			10.7579			7.55388
		10.4782			10.2303			5.94153
		11.1203			10.8947			7.75008
		11.4079			10.2744			9.92355
		9.52884			8.02132			6.62332
		9.40842			10.6733			8.05244
		8.8061			8.90521			6.94873
		11.7342			9.25559			7.52706
		9.47826			8.20925			6.77082
		9.68571			9.84132			7.05107
		11.4714			10.4575			5.59678
		11.8377			10.6667			8.71419
		11.2224			10.072			9.0518
		11.3729			10.8004			8.79552
		10.3204			11.1905			6.65493
		12.0135			10.3191			9.15263
		11.2445			11.214			9.24905
		10.6768			10.8625			8.25477
		12.3175			12.2471			6.57583
		10.7502			12.1768			8.08718
		10.8803			11.5613			7.58268
		10.5453			11.7861			5.88446
		11.8413			11.6074			7.28545
		12.2813			10.689			7.48203
		12.3252			10.6297			5.93686
		9.92905			11.3455			7.59665
		11.5855			10.2051			6.67954
		11.4282			10.8364			7.773
		9.83483			8.20122			7.44131
		9.50523			11.5678			7.26303
		10.8445			11.3304			8.97598
		11.1915			9.21751			7.33316
		12.2868			10.0568			7.22628
		11.5512			10.576			8.96878
		11.5693			9.6154			5.24279
		10.5182			9.95141			6.56264
		8.99291			9.69546			7.76017
		11.523			10.7097			4.60278
		11.6362			10.727			7.79646
		12.0678			10.3195			6.58333
		9.45719			10.9085			6.1009
		9.86052			9.61943			6.60249
		12.2475			10.7528			8.25286
		11.1286			9.99451			5.51717
		10.6004			9.52568			9.45088
		10.6366			8.24324			6.4928
		11.3949			10.4608			4.45097
		8.59776			8.88929			7.5375
		11.9929			10.5828			7.98299
		11.7358			10.2431			6.23107
		12.6355			9.23612			8.245
		10.1934			8.87475			8.37058
		11.7128			10.7297			8.43767
		10.6478			9.75084			8.9818
		10.1627			9.84643			6.89231
		11.0979			10.495			6.9597
		9.78095			9.99816			6.71354
		11.6888			10.5669			9.23998
		11.0179			10.4893			6.37586
		11.0128			9.99084			4.68228
		10.365			9.38393			8.00794
		11.7034			11.0345			7.13583
		10.7255			10.3864			6.10518
		10.8643			10.5528			7.63508
		11.0743			10.9765			9.32837
		12.5908			10.9452			8.60491
		11.01			10.9397			5.28824
		11.0505			11.1253			8.95496
		11.3248			9.91774			7.16462
		10.9134			9.74464			7.86265
		10.5739			10.0241			8.2331
		11.6764			10.7223			7.54212
		11.5832			10.0717			3.74796

## Sheet: Fig1B
TCGA-GBMLGG (RNA-seq) expression data for NAV3 and phenotypic data were downloaded from GlioVis data portal (Bowman R. et al., Neuro-Oncology 2017). Based on the phenotypic information available in the TCGA dataset, the tumors were reclassified according to the current WHO 2021 classification into the following categories: 1. Glioblastoma, IDHwt (glioblastoma histology and/or chromosome 7 gain/ch…
	OG	A g2-3	A g4	GBM
	8.15079	9.38462	4.80429	8.75072
	9.65917	8.67282	8.39545	8.54073			OG	Oligodendroglioma, IDHmut, 1p19q co-deleted grade 2 or 3
	8.73896	7.1164	7.63125	6.96452			A g2-3	Astrocytoma, IDHmut, g 2 or 3
	9.25721	7.14688	6.93943	6.37152			A g4	Astrocytoma, IDHmut, g4
	7.65159	9.1756	8.45014	7.87748			GBM	Glioblastoma, IDHwt (glioblastoma histology and/or chromosome 7 gain/chromosome 10 loss and/or TERT promoter mutation
	9.65843	8.66529	4.86424	9.62902
	9.81128	8.92063	8.03027	8.26694
	8.12879	9.46727	7.71618	8.32335
	8.71762	6.43514	8.70342	8.53439
	8.9801	7.29591	8.06096	7.35263
	8.93005	9.63835		8.48502
	8.35108	8.46592		6.42163
	8.81813	8.31781		7.26225
	9.23072	9.80664		5.18073
	9.21594	8.03918		7.10049
	8.75535	8.79343		7.57899
	9.05053	8.94047		6.17779
	8.87507	10.0856		8.3403
	7.43577	8.72976		8.69548
	5.948	9.20184		8.0608
	7.56116	8.35517		7.76445
	7.63776	9.4649		8.83786
	8.97766	8.22837		7.76919
	9.11509	8.90496		8.08969
	9.56656	7.14688		7.97855
	7.19902	8.0214		5.78265
	7.47151	7.75718		7.77477
	6.63436	8.56081		5.65578
	8.77974	8.48876		8.77455
	8.73013	8.9397		6.55155
	9.12605	6.42738		7.49735
	8.96289	8.58926		9.3181
	9.41694	8.95132		10.0901
	8.89236	7.24131		6.66426
	9.42456	8.2418		8.25527
	10.0721	9.83519		6.49532
	9.68461	9.22162		9.84892
	9.68534	8.53184		6.9709
	9.76421	7.81103		6.72452
	8.3959	7.77543		7.34454
	9.50328	8.30433		6.56815
	7.73322	8.91076		9.11014
	9.04991	8.4569		9.97955
	9.23006	5.51136		7.37254
	8.83752	7.28519		8.33391
	7.50878	8.50577		8.93637
	7.82659	8.18523		7.67615
	8.72403	6.63572		7.91204
	8.37095	8.88418		4.9032
	8.91815	8.19399		7.90138
	9.72596	9.87757		7.03369
	8.30107	9.18067		6.41306
	9.61454	7.97586		9.05515
	9.09628	9.36701		8.83988
	9.59786	8.23443		8.6316
	9.15907	7.95158		6.19921
	10.0954	9.49099		8.8444
	9.51935	7.68851		5.75092
	6.90875	9.68719		7.82726
	8.43993	9.87688		6.87616
	8.8758	9.82544		5.25441
	10.1605	8.20776		3.342
	10.0119	8.93492		4.32764
	8.4544	8.83338		3.87441
	9.38665	8.37874		6.91514
	9.30051	7.64868		7.55388
	9.66866	7.29924		5.94153
	9.62951	8.00683		7.75008
	10.2004	7.79063		9.92355
	9.20301	8.31621		6.62332
	8.02822	7.20322		8.05244
	9.38266	9.2319		6.94873
	8.94266	10.0284		7.52706
	9.58386	8.45279		6.77082
	9.70098	8.11511		7.05107
	9.80695	5.42893		5.59678
	9.83636	8.07025		8.71419
	10.0701	8.82181		9.0518
	10.259	8.0568		9.15263
	9.72917	6.94609		9.24905
	9.73383	8.27033		8.25477
	10.3732	9.42959		6.57583
	10.0226	9.57748		8.08718
	8.50258	8.74843		7.58268
	8.6385	9.39411		5.88446
	9.94943	8.9499		7.28545
	8.98556	8.73537		7.48203
	7.51257	8.93056		5.93686
	8.8705	9.2766		7.59665
	6.87508	6.44401		6.67954
	9.35417	8.69919		7.773
	9.22455	10.9115		7.44131
	9.62707	9.63173		7.26303
	9.16948	7.63182		8.97598
	9.75471	6.14529		7.33316
	9.07896	7.91286		7.22628
	7.9921	9.38311		8.96878
	9.48005	7.63775		5.24279
	8.72138	6.77783		6.56264
	9.12466	8.6767		7.76017
	8.24012	9.16867		4.60278
	9.97138	6.99646		7.79646
	7.96233	9.24456		6.58333
	5.86999	9.86296		6.1009
	7.48535	9.04344		6.60249
	8.81027	9.22044		8.25286
	7.18006	9.80764		5.51717
	8.67867	8.95983		9.45088
	8.68559	9.24049		6.4928
	9.81599	6.71332		4.45097
	9.22772	8.79415		7.5375
	8.85159	9.18902		7.98299
	8.85954	9.27302		6.23107
	8.21469	8.69894		8.245
	8.88073	9.59766		8.37058
	9.33394	10.195		8.43767
	8.68555	9.9923		8.9818
	8.39829	9.96714		6.89231
	7.90374	7.55361		6.9597
	8.61597	7.39576		6.71354
	7.50092	8.13066		9.23998
	8.64716	10.4259		6.37586
	9.72001	7.92548		4.68228
	8.95959	9.07873		8.00794
	8.17241	8.05006		7.13583
	9.17411	8.96248		6.10518
	9.45604	9.59118		7.63508
	8.56759	9.07519		9.32837
	8.23922	8.99917		8.60491
	8.99826	8.40913		5.28824
	8.82683	6.50175		8.95496
	7.95426	8.5028		7.16462
	9.52415	8.59896		7.86265
	8.06125	9.07404		8.2331
	8.15073	10.1545		7.54212
	10.0856	9.6421		3.74796
	8.65037	10.2437		9.38786
	9.70218	9.24168		10.3179
	7.95281	9.84651		9.94404
	9.01363	8.87503		9.77689
	8.94286	9.58554		8.90491
	8.75878	9.27452		9.77154
	8.89436	10.2756		10.3274
	7.99663	7.79258		8.94016
	7.832	9.45565		9.13176
	8.49034	9.58124		8.25534
	9.67453	9.78289		8.13537
	10.1144	9.5025		7.80967
	9.27141	9.11016		6.09441
	7.62009	9.83989		8.87763
	9.04035	8.98196		10.1573
	6.80585	8.04342		8.40498
	8.23966	8.88048		9.53289
	9.88775	6.53486		8.72941
		9.33472		10.3043
		8.09046		9.49355
		10.1131		9.26273
		7.50312		8.62163
		8.22823		9.73828
		8.95045		8.19965
		7.98897		8.97034
		5.97102		8.02237
		6.91919		9.18871
		8.84499		7.19195
		9.21171		10.1215
		7.65987		6.34031
		7.49975		7.57675
		9.50099		9.47431
		9.40759		9.68671
		6.12654		9.57377
		8.37885		9.65524
		8.86077		8.74613
		8.94477		8.30431
		8.60633		8.14033
		7.24545		9.78798
		8.12737		8.56439
		9.01788		8.32411
		9.40295		8.0898
		9.50217		10.089
		6.65626		8.04685
		9.46578		9.16835
		9.60627		8.98957
		8.2346		4.79761
		7.3611		8.11485
		6.98313		8.65153
		9.3122		8.18571
		8.04195		7.24839
		9.17135		5.98921
		9.60179		9.30765
		8.51301		9.43879
		8.98272		9.27928
		10.095		10.2253
		8.67625		9.24029
		8.53257
		7.22343
		9.13345
		7.55244
		8.40106
		8.05124
		9.15117
		8.00589
		8.19271
		6.8808
		7.18464
		9.89236
		9.01126
		9.69727
		8.82303
		8.12257
		6.29959
		9.32629
		8.22938
		8.10305
		7.83354
		9.0329
		8.51803
		8.56904
		7.81345
		5.89849
		7.89773
		7.66277
		9.30981
		9.26051
		7.60089
		6.42477
		7.9225
		7.9703

## Sheet: Fig1C
NAV3 mRNA expression from the IVY-GAP dataset was sorted according to histology and downloaded using the GlioVis platform (Bowman R. et al., Neuro-Oncology 2017). Statistical significance was determined relative to Cellular Tumor using one-way ANOVA with Dunnett's multiple comparisons test (p ≤ 0.05, ** p ≤ 0.01, ***p ≤ 0.001, ****p ≤ 0.0001).
	CT	MP	LE	IT	PC			CT	Cellular Tumor
	1.40892	1.48054	2.42264	2.1212	-0.786012			MP	Microvascular proliferation
	-0.234728	1.66522	3.15225	2.0365	-0.949559			LE	Leading Edge
	0.338081	1.25867	2.70024	2.49568	-0.883249			IT	Infiltrating Tumor
	-0.748846	1.38186	3.29981	2.36237	-0.627852			PC	Pseudopalisading cells
	0.00543584	2.10783	3.45604	3.12404	-0.306233
	0.433573	1.35856	2.8013	3.06551	-0.886005
	1.92612	0.684516	3.39409	2.77943	0.251915
	-0.0768969	0.71417	2.91294	2.69205	-0.23908
	0.119681	0.429858	2.97912	1.47084	-0.438715
	1.3043	1.42749	3.19349	2.00705	-0.596117
	0.917087	0.852678	3.91366	2.03097	-0.655185
	-0.0889296	1.38211	3.33462	1.8652	-0.213202
	0.264809	0.370543	2.62285	1.82455	0.864518
	0.551548	1.22366	2.60102	1.40294	-0.938366
	2.34398	1.05629	2.74395	1.5448	-0.938252
	1.87477	1.10259	3.50125	2.37417	0.00318603
	0.906068	1.27919	3.20523	2.39909	-1
	0.73518	0.226835	1.84126	2.09502	-0.649524
	-0.413751	0.797044	2.44787	1.50691	-0.450889
	0.120667	1.11201		2.30864	0.343403
	0.0837463	0.839151		2.30085	-0.552408
	0.150187	0.580128		1.51708	-0.0707245
	1.43029	1.16461		1.81999	0.117662
	1.04373	1.81254		1.94922	0.00669218
	0.333947	1.68195
	-0.158044
	-0.236444
	1.46373
	1.11882
	1.89452

## Sheet: Fig1D
Phenotypic and survival data for the TCGA-GBM (RNA-seq) dataset was downloaded from GlioVis (Bowman R. et al., Neuro-Oncology 2017) and sorted according to NAV3 high/low gene expression (cutoff median) with the following settings: primary cases only, histology GBM only, IDHwt only, subtype all, cutoff median. Statistical significance was assessed using Log-rank test (p ≤ 0.05, ** p ≤ 0.01, ***p ≤…
Sample	mRNA	Histology	Recurrence	IDH_status	survival	status	cutoff_group
TCGA.02.0047	8.75072	GBM	Primary	Wild_type	14.7	1	high
TCGA.02.2485	8.54073	GBM	Primary	Wild_type	15.4		high
TCGA.02.2486	6.96452	GBM	Primary	Wild_type	20.3	1	low
TCGA.06.0125	6.37152	GBM	Primary	Wild_type	47.6	1	low
TCGA.06.0130	7.87748	GBM	Primary	Wild_type	12.9	1	high
TCGA.06.0132	9.62902	GBM	Primary	Wild_type	25.4	1	high
TCGA.06.0138	8.26694	GBM	Primary	Wild_type	24.2	1	high
TCGA.06.0141	8.32335	GBM	Primary	Wild_type	10.3	1	high
TCGA.06.0152	6.853	GBM	Primary	Wild_type	12.3	1	low
TCGA.06.0156	7.63125	GBM	Primary	Wild_type	5.8	1	high
TCGA.06.0157	8.53439	GBM	Primary	Wild_type	3.2	1	high
TCGA.06.0158	7.35263	GBM	Primary	Wild_type	10.8	1	low
TCGA.06.0168	8.48502	GBM	Primary	Wild_type	19.7	1	high
TCGA.06.0171	9.27819	GBM	Primary	Wild_type	13.1	1	high
TCGA.06.0174	6.42163	GBM	Primary	Wild_type	3.2	1	low
TCGA.06.0178	6.93943	GBM	Primary	Wild_type	88.1	1	low
TCGA.06.0184	7.26225	GBM	Primary	Wild_type	69.9	1	low
TCGA.06.0187	5.18073	GBM	Primary	Wild_type	27.2	1	low
TCGA.06.0190	7.10049	GBM	Primary	Wild_type	10.4	1	low
TCGA.06.0210	7.57899	GBM	Primary	Wild_type	7.4	1	high
TCGA.06.0211	6.17779	GBM	Primary	Wild_type	11.8	1	low
TCGA.06.0219	8.3403	GBM	Primary	Wild_type	0.7	1	high
TCGA.06.0238	8.69548	GBM	Primary	Wild_type	13.3	1	high
TCGA.06.0644	8.0608	GBM	Primary	Wild_type	12.6	1	high
TCGA.06.0645	7.76445	GBM	Primary	Wild_type	5.8	1	high
TCGA.06.0646	8.83786	GBM	Primary	Wild_type	5.8	1	high
TCGA.06.0649	7.76919	GBM	Primary	Wild_type	2.1	1	high
TCGA.06.0686	8.08969	GBM	Primary	Wild_type	14.2	1	high
TCGA.06.0743	7.97855	GBM	Primary	Wild_type	26.4	1	high
TCGA.06.0744	5.78265	GBM	Primary	Wild_type	46.9	1	low
TCGA.06.0745	7.77477	GBM	Primary	Wild_type	7.9	1	high
TCGA.06.0747	5.65578	GBM	Primary	Wild_type	2.7	1	low
TCGA.06.0749	8.77455	GBM	Primary	Wild_type	2.7	1	high
TCGA.06.0750	6.55155	GBM	Primary	Wild_type	0.9	1	low
TCGA.06.0878	7.49735	GBM	Primary	Wild_type	7.2		low
TCGA.06.0882	9.3181	GBM	Primary	Wild_type	20.8	1	high
TCGA.06.1804	10.0901	GBM	Primary	Wild_type	13.6	1	high
TCGA.06.2557	6.66426	GBM	Primary	Wild_type	1.1	1	low
TCGA.06.2558	8.25527	GBM	Primary	Wild_type	12.5	1	high
TCGA.06.2559	6.49532	GBM	Primary	Wild_type	4.9	1	low
TCGA.06.2561	9.84892	GBM	Primary	Wild_type	17.6	1	high
TCGA.06.2562	6.9709	GBM	Primary	Wild_type	12.6	1	low
TCGA.06.2563	6.72452	GBM	Primary	Wild_type	30.6		low
TCGA.06.2564	7.34454	GBM	Primary	Wild_type	6		low
TCGA.06.2565	6.56815	GBM	Primary	Wild_type	16.6	1	low
TCGA.06.2567	9.11014	GBM	Primary	Wild_type	4.4	1	high
TCGA.06.2569	9.97955	GBM	Primary	Wild_type	0.4		high
TCGA.06.5408	7.37254	GBM	Primary	Wild_type	11.7	1	low
TCGA.06.5410	8.33391	GBM	Primary	Wild_type	3.5	1	high
TCGA.06.5411	8.93637	GBM	Primary	Wild_type	8.3	1	high
TCGA.06.5412	7.67615	GBM	Primary	Wild_type	4.5	1	high
TCGA.06.5413	7.91204	GBM	Primary	Wild_type	8.8		high
TCGA.06.5414	4.9032	GBM	Primary	Wild_type	9		low
TCGA.06.5415	7.90138	GBM	Primary	Wild_type	8.6		high
TCGA.06.5418	7.03369	GBM	Primary	Wild_type	2.7	1	low
TCGA.06.5856	6.41306	GBM	Primary	Wild_type	3.8	1	low
TCGA.06.5858	9.05515	GBM	Primary	Wild_type	6.2		high
TCGA.06.5859	8.83988	GBM	Primary	Wild_type	4.6		high
TCGA.08.0386	8.6316	GBM	Primary	Wild_type	18	1	high
TCGA.12.0616	6.19921	GBM	Primary	Wild_type	14.7	1	low
TCGA.12.0618	8.8444	GBM	Primary	Wild_type	13	1	high
TCGA.12.0619	5.75092	GBM	Primary	Wild_type	34.9	1	low
TCGA.12.0821	7.82726	GBM	Primary	Wild_type	10.6	1	high
TCGA.12.1597	6.87616	GBM	Primary	Wild_type	22.2	1	low
TCGA.12.3650	5.25441	GBM	Primary	Wild_type	10.9	1	low
TCGA.12.3652	3.342	GBM	Primary	Wild_type	34.9	1	low
TCGA.12.3653	4.32764	GBM	Primary	Wild_type	14.5	1	low
TCGA.12.5295	3.87441	GBM	Primary	Wild_type	14.9	1	low
TCGA.12.5299	6.91514	GBM	Primary	Wild_type	3.2	1	low
TCGA.14.0781	7.55388	GBM	Primary	Wild_type	1	1	high
TCGA.14.0787	5.94153	GBM	Primary	Wild_type	2.2	1	low
TCGA.14.0789	7.75008	GBM	Primary	Wild_type	11.2	1	high
TCGA.14.0790	9.92355	GBM	Primary	Wild_type	13.8	1	high
TCGA.14.0817	6.62332	GBM	Primary	Wild_type	5.4	1	low
TCGA.14.1034	8.05244	GBM	Primary	Wild_type	15.9	1	high
TCGA.14.1823	6.94873	GBM	Primary	Wild_type	17.9	1	low
TCGA.14.1825	7.52706	GBM	Primary	Wild_type	7.6	1	low
TCGA.14.1829	6.77082	GBM	Primary	Wild_type	7.2		low
TCGA.14.2554	7.05107	GBM	Primary	Wild_type	17.5	1	low
TCGA.15.0742	5.59678	GBM	Primary	Wild_type	13.8	1	low
TCGA.16.0846	8.71419	GBM	Primary	Wild_type	3.9	1	high
TCGA.16.1045	9.0518	GBM	Primary	Wild_type	29	1	high
TCGA.19.0957	8.79552	GBM	Primary	Wild_type	21.9	1	high
TCGA.19.1389	6.65493	GBM	Primary	Wild_type	4.6	1	low
TCGA.19.1390	9.15263	GBM	Primary	Wild_type	25.4	1	high
TCGA.19.2619	9.24905	GBM	Primary	Wild_type	9.7		high
TCGA.19.2620	8.25477	GBM	Primary	Wild_type	4.9	1	high
TCGA.19.2624	6.57583	GBM	Primary	Wild_type	0.2	1	low
TCGA.19.2625	8.08718	GBM	Primary	Wild_type	4.1	1	high
TCGA.19.5960	7.58268	GBM	Primary	Wild_type	15	1	high
TCGA.26.5132	5.88446	GBM	Primary	Wild_type	9.4		low
TCGA.26.5133	7.28545	GBM	Primary	Wild_type	14.9		low
TCGA.26.5134	7.48203	GBM	Primary	Wild_type	5.5		low
TCGA.26.5135	5.93686	GBM	Primary	Wild_type	8.9	1	low
TCGA.26.5136	7.59665	GBM	Primary	Wild_type	19	1	high
TCGA.26.5139	6.67954	GBM	Primary	Wild_type	1.6		low
TCGA.27.1830	7.773	GBM	Primary	Wild_type	5.1	1	high
TCGA.27.1831	7.44131	GBM	Primary	Wild_type	16.6	1	low
TCGA.27.1832	7.26303	GBM	Primary	Wild_type	9.9	1	low
TCGA.27.1834	8.97598	GBM	Primary	Wild_type	40.5	1	high
TCGA.27.1835	7.33316	GBM	Primary	Wild_type	21.3	1	low
TCGA.27.1837	7.22628	GBM	Primary	Wild_type	14	1	low
TCGA.27.2519	8.96878	GBM	Primary	Wild_type	18.1	1	high
TCGA.27.2523	5.24279	GBM	Primary	Wild_type	16.1	1	low
TCGA.27.2524	6.56264	GBM	Primary	Wild_type	7.6	1	low
TCGA.27.2526	7.76017	GBM	Primary	Wild_type	2.9	1	high
TCGA.27.2528	4.60278	GBM	Primary	Wild_type	15.8	1	low
TCGA.28.1747	7.79646	GBM	Primary	Wild_type	2.5	1	high
TCGA.28.1753	6.58333	GBM	Primary	Wild_type	1.2		low
TCGA.28.2509	6.1009	GBM	Primary	Wild_type	4.8		low
TCGA.28.2513	6.60249	GBM	Primary	Wild_type	7.3		low
TCGA.28.2514	8.25286	GBM	Primary	Wild_type	5.3		high
TCGA.28.5204	5.51717	GBM	Primary	Wild_type	14.9	1	low
TCGA.28.5207	9.45088	GBM	Primary	Wild_type	11.3	1	high
TCGA.28.5208	6.4928	GBM	Primary	Wild_type	17.9	1	low
TCGA.28.5209	4.45097	GBM	Primary	Wild_type	2.5		low
TCGA.28.5213	7.5375	GBM	Primary	Wild_type	31.3		low
TCGA.28.5215	7.98299	GBM	Primary	Wild_type	11	1	high
TCGA.28.5216	6.23107	GBM	Primary	Wild_type	13.6		low
TCGA.28.5218	8.245	GBM	Primary	Wild_type	5.2	1	high
TCGA.28.5220	8.37058	GBM	Primary	Wild_type	10.5		high
TCGA.32.1970	8.43767	GBM	Primary	Wild_type	15.4	1	high
TCGA.32.1980	8.9818	GBM	Primary	Wild_type	1.2	1	high
TCGA.32.1982	6.89231	GBM	Primary	Wild_type	4.7	1	low
TCGA.32.2615	6.9597	GBM	Primary	Wild_type	15.9	1	low
TCGA.32.2632	6.71354	GBM	Primary	Wild_type	8.8	1	low
TCGA.32.2634	9.23998	GBM	Primary	Wild_type	22.8		high
TCGA.32.2638	6.37586	GBM	Primary	Wild_type	25.2	1	low
TCGA.32.4213	4.68228	GBM	Primary	Wild_type	19.9		low
TCGA.32.5222	8.00794	GBM	Primary	Wild_type	19.2	1	high
TCGA.41.2571	7.13583	GBM	Primary	Wild_type	0.8	1	low
TCGA.41.2572	6.10518	GBM	Primary	Wild_type	13.3	1	low
TCGA.41.3915	7.63508	GBM	Primary	Wild_type	11.8	1	high
TCGA.41.4097	9.32837	GBM	Primary	Wild_type	0.2	1	high
TCGA.41.5651	8.60491	GBM	Primary	Wild_type	15.1	1	high
TCGA.76.4925	5.28824	GBM	Primary	Wild_type	4.8	1	low
TCGA.76.4926	8.95496	GBM	Primary	Wild_type	4.5	1	high
TCGA.76.4927	7.16462	GBM	Primary	Wild_type	17.6	1	low
TCGA.76.4928	7.86265	GBM	Primary	Wild_type	3.1	1	high
TCGA.76.4929	8.2331	GBM	Primary	Wild_type	3.6	1	high
TCGA.76.4931	7.54212	GBM	Primary	Wild_type	9.2	1	high
TCGA.76.4932	3.74796	GBM	Primary	Wild_type	47.9	1	low

## Sheet: Fig1E
NAV3 expression in individual cell types in glioblastoma as determined by single-cell RNAseq (Darmanis et al. 2017). Normalized gene counts for NAV3 and metadata were downloaded from http://gbmseq.org on the 16.11.2021. The percentage of cells expressing NAV3 and NAV3 expression is shown. (p ≤ 0.05, ** p ≤ 0.01, ***p ≤ 0.001, ****p ≤ 0.0001).
	Cell type:	Neoplastic	Astrocytes	Myeloid	Neurons	Oligodend.	OPCs	Vascular			Oligodend.	Oligodendrocytes
total no of cells		1091	88	1847	21	78	406	51			OPCs	Oligodendrocyte progenitor cells
% of NAV3 positive cells		0.105408	0.318182	0.136437	0.380952	0.102564	0.184729	0.0392157
		0	0	0	6.49032	0	0	0
		0	0	6.45001	0	0	0	0
		0	1.55661	0	9.86794	0	0	0
		0	0	5.9798	0	0	7.38774	0
		0	0	0	0	0	8.86888	0
		0	8.30094	0	0	0	0	0
		0	0	0	0	2.47324	9.28565	0
		0	0	6.31282	2.30839	0	0	0
		0	9.8286	9.92109	0	0	0	0
		0	0	0	6.58848	0	0	0
		0	0	0	0	0	0	0
		0	0	7.44558	0	0	0	0
		0	0	0	3.89084	0	0	2.18514
		0	0	0	0	0	0	0
		0	0	0	7.66511	0	0	0
		0	0	0	0	0	0	0
		0	0	4.30688	5.63886	4.41646	0	0
		0	0	0	0	0	0	0
		0	1.48866	4.71455	1.34315	4.23563	0	0
		0	2.0982	0	0	0	0	0
		0	0	7.61583	0	0	9.74688	0
		7.2802	2.5848	0		0	0	0
		0	0	0		0	0	0
		0	5.6626	0		0	1.29549	0
		0	8.31158	0		0	0	0
		0	2.26902	0		0	0	0
		0	5.57053	0		7.85649	0	0
		0	0	0		0	0	0
		0	0	0		0	6.1796	0
		7.07804	0	0		0	0	0
		0	9.0917	5.25467		0	4.69158	0
		0	9.71319	0		0	0	0
		4.22292	0	4.77876		1.7604	0	0
		0	0	0		0	0	0
		7.80935	0	9.22131		0	0	0
		0	0	0		0	0	0
		0	0	0		0	0	9.93883
		0	8.93846	0		0	0	0
		0	0	0		0	0	0
		0	0	0		3.87123	0	0
		0	1.93268	0		0	0	0
		0	7.33218	0		0	0	0
		0	3.99438	0		0	5.48252	0
		0	0	0		0	0	0
		0	0	0		0	0	0
		0	0	0		0	7.73856	0
		5.49427	0	0		0	0	0
		0	0	0		0	0	0
		0	5.42036	0		0	0	0
		0	0	0		0	0	0
		0	0	0		11.9876	0	0
		0	0	0		0	4.71491
		7.55878	4.6724	0		0	0
		9.5268	4.87753	0		0	0
		0	0	0		0	0
		0	0	0		0	0
		0	0	0		0	0
		0	8.54581	0		0	0
		0	0	0		0	1.53504
		0	7.64448	0		0	0
		0	9.84398	0		0	6.85135
		0	0	0		0	1.54813
		0	0	0		0	0
		5.43412	7.54621	3.49041		0	0
		0	0	0		0	0
		7.91566	0	0		0	0
		0	6.18634	0		0	0
		1.52939	0	0		0	0
		0	0	0		0	7.62155
		0	0	0		0	0
		0	0	0		0	0
		0	0	0		0	0
		0	0	0		0	0
		6.59238	7.55025	0		0	0
		0	0	2.1675		7.08167	0
		0	0	0		0	0
		0	6.24676	0		0	0
		0	7.6353	0		0	0
		6.50587	1.65694	0			0
		0	0	7.17558			0
		0	0	0			0
		0	0	0			10.2244
		0	0	0			0
		0	0	0			0
		0	0	0			0
		0	0	0			0
		0	0	0			0
		1.57399	0	0			0
		0		6.90524			0
		0		0			0
		0		8.82687			0
		0		0			0
		0		9.5919			0
		0		0			0
		0		0			0
		0		0			0
		4.63193		0			0
		0		0			2.86821
		0		0			0
		0		0			0
		0		0			0
		0		0			0
		0		0			0
		0		6.2484			0
		0		0			2.16725
		5.15208		0			0
		8.04996		0			4.23645
		8.52758		4.3468			0
		0		0			0
		0		0			0
		0		0			0
		0		0			0
		0		0			0
		4.76682		0			0
		0		5.32986			0
		0		8.89486			0
		0		0			0
		0		1.63545			0
		0		0			5.37426
		0		0			3.49217
		6.96313		0			0
		0		0			0
		0		0			0
		0		8.83026			0
		0		0			0
		0		0			0
		0.983349		0			0
		0		0			4.35421
		0		0			0
		0		0			8.53412
		0		0			0
		0		0			0
		0		0			0
		0		0			0
		0		6.17175			3.09711
		0		3.01413			0
		9.30442		4.81342			0
		0		0			0
		0		0			0
		0		0			4.97552
		0		0			0
		0		5.49113			0
		0		0			0
		0		0			7.63119
		0		0			0
		0		0			0
		0		0			0
		0		0			0
		0		0			0
		0		0			0
		0		5.50506			0
		0		3.90599			8.77555
		0		1.49662			0
		0		0			6.47592
		0		0			9.34049
		0		0			5.32294
		0		0			1.14161
		0		6.66664			0
		0		1.79789			0
		0		0			0
		0		0			0
		0		0			0
		0		6.89335			0
		0		0			0
		0		0			0
		0		0			0
		0		0			0
		0		0			0
		0		0			0
		0		0			0
		0		0			7.7565
		0		3.58981			0
		0		0			8.76433
		0		0			8.85879
		0		0			0
		0		7.92714			0
		0		0			0
		0		0			0
		0		0			0
		0		0			0
		0		0			0
		0		0			0
		0		7.06639			0
		7.14314		0			0
		5.37216		0			0
		0		0			0
		0		0			0
		0		0			0
		0		0			0
		0		0			0
		0		0			0
		0		0			0
		0		4.21476			0
		0		0			0
		0		0			10.6252
		0		0			0
		0		1.85375			0
		0		4.22723			0
		0		0			0
		0		0			0
		6.92213		0			0
		0		0			5.02526
		0		0			0
		0		0			0
		6.44354		0			0
		0		0			0
		0		0			0
		0		0			2.41432
		0		0			0
		0		0			0
		0		0			7.72739
		0		0			1.3983
		0		0			0
		0		0			5.86505
		0		0			6.29041
		0		0			0
		0		6.21804			0
		0		0			2.09761
		0		6.46042			0
		0		0			0
		0		9.91474			7.75663
		0		0			5.45536
		0		0			0
		0		0			0
		0		0			0
		0		0			8.47467
		0		0			0
		0		0			0
		0		9.05928			8.63719
		0		2.75676			0
		0		0			0
		0		0			0
		0		0			0
		0		0			9.95051
		3.82171		0			0
		2.41632		0			3.84379
		0		0			0
		0		0			0
		6.70233		0			0
		0		0			0
		0		0			3.46946
		0		9.86466			0
		0		0			0
		0		0			0
		0		0			0
		0		0			0
		0		0			0
		2.92001		0			8.55194
		0		0			0
		0		0			0
		0		0			0
		0		0			0
		0		0			8.49272
		0		0			0
		0		0			0
		0		0			0
		0		0			0
		0		0			0
		8.9523		0			2.31613
		6.35255		0			0
		0		7.07962			0
		0		0			0
		0		7.55832			7.91909
		0		0			0
		0		0			0
		0		0			0
		0		0			0
		0		0			9.75963
		0		0			0
		0		0			0
		0		0			0
		0		8.21997			0
		0		0			0
		1.3796		5.67864			0
		0		0			0
		0		0			0
		0		0			8.76048
		0		0			0
		0		0			0
		0		0			0
		0		0			0
		0		0			0
		0		0			0
		0		0			0
		0		0			0
		0		0			4.80823
		0		0			0
		0		0			0
		0		0			0
		3.5919		0			0
		0		11.9406			0
		0		0			0
		0		0			0
		0		0			6.8385
		0		0			0
		7.74452		0			0
		0		0			0
		0		0			7.28543
		0		0			0
		0		9.18227			0
		0		2.33957			8.72816
		0		0			0
		0		11.8548			0
		0		7.06936			10.6283
		0		0			7.50128
		0		0			0
		0		0			0
		0		9.41198			0
		0		0			0
		0		0			6.53236
		0		10.293			0
		0		0			0
		2.10469		0			0
		0		0			0
		0		0			0
		3.34928		0			8.91941
		0		8.90506			0
		0		10.5726			0
		0		0			0
		0		0			0
		2.30571		0			0
		8.54764		0			0
		0		0			0
		0		0			0
		0		0			0
		0		0			0
		0		6.12534			0
		0		0			1.79238
		0		0			0
		0		0			0
		0		0			0
		0		0			0
		4.12792		0			0
		0		0			0
		0		0			0
		0		0			0
		0		0			0
		0		0			10.3528
		0		0			0
		0		0			0
		0		0			0
		0		0			0
		0		5.11996			0
		0		0			0
		0		2.23697			9.42299
		0		0			0
		0		8.17169			0
		0		0			0
		0		0			0
		5.82691		2.43911			0
		0		7.41967			2.27438
		0		0			0
		0		0			0
		0		0			4.24601
		0		0			0
		0		0			9.69654
		3.17473		0			0
		0		0			0
		0		6.41566			0
		0		0			0
		0		0			0
		0		9.97109			0
		0		0			0
		0		9.69196			4.65331
		0		8.70611			0
		0		0			5.14223
		0		7.68136			0
		0		0			0
		0		7.59452			3.08525
		0		0			0
		0		0			0
		8.33558		3.02775			0
		0		0			7.14082
		0		0			0
		0		0			4.98716
		0		0			0
		0		0			0
		0		0			4.48339
		0		0			0
		0		0			0
		0		9.48247			0
		1.78052		0			0
		0		3.94239			0
		0		0			0
		0		0			0
		0		7.92108			8.45608
		0		0			0
		3.69433		0			0
		1.39019		9.33768			0
		0		0			0
		0		8.45869			0
		0		8.55364			0
		0		0			0
		0		0			0
		0		0			0
		0		0			0
		0		0			0
		0		0			0
		0		9.16948			0
		0		0			0
		0		0			0
		1.98908		0			0
		0		3.92128			0
		5.81207		11.2133			0
		0		0			0
		1.47078		12.2407			0
		0		0
		0		0
		4.35294		0
		0		0
		0		0
		0		0
		0		0
		0		0
		0		0
		3.60094		0
		0		0
		0		12.1812
		7.86971		0
		0		1.84067
		1.528		0
		0		4.21612
		0		0
		6.6798		0
		0		0
		0		0
		7.68362		0
		0		0
		0		0
		0		0
		6.83924		0
		0		0
		0		0
		0		0
		0		0
		0		0
		0		0
		0		0
		3.97418		0
		0		0
		0		0
		0		0
		0		0
		0		0
		7.2243		10.7057
		0		0
		5.838		0
		0		0
		0		0
		0		0
		0		0
		0		0
		0		0
		0		0
		0		0
		0		0
		0		0
		0		9.51418
		0		0
		0		0
		7.49067		0
		0		0
		8.52408		0
		7.22559		0
		0		0
		0		0
		0		0
		0		0
		0		0
		4.66366		0
		0		0
		0		0
		0		0
		0		0
		0		0
		0		6.52014
		0		0
		0		0
		0		0
		0		0
		0		0
		0		0
		0		0
		0		0
		0		0
		0		0
		0		0
		0		0
		0		0
		0		5.45349
		0		0
		0		0
		0		0
		0		0
		0		0
		0		0
		0		0
		7.45484		0
		0		0
		0		0
		0		0
		0		0
		4.57471		0
		0		0
		0		0
		0		0
		0		0
		2.88295		0
		0		0
		0		10.235
		0		0
		1.4382		10.1365
		0		0
		0		0
		2.1163		0
		3.43167		0
		0		0
		0		0
		0		0
		0		0
		5.09175		0
		0		0
		0		0
		0		0
		0		0
		0		0
		6.80665		0
		0		0
		0		0
		0		0
		0		0
		0		0
		0		0
		0		0
		0		0
		0		0
		0		0
		0		0
		0		0
		0		0
		3.80199		0
		0		0
		0		0
		0		0
		5.63523		0
		0		0
		0		0
		0		0
		0		0
		0		0
		0		0
		0		0
		0		0
		0		0
		0		0
		0		0
		0		0
		0		0
		0		0
		8.51537		0
		0		0
		0		0
		0		0
		0		0
		0		0
		0		0
		0		0
		0		0
		6.55957		0
		0		0
		0		0
		0		0
		0		0
		0		0
		0		0
		0		0
		0		0
		0		0
		0		0
		0		0
		0		0
		0		0
		0		0
		0		0
		0		0
		0		0
		0		0
		0		0
		0		0
		0		0
		0		0
		6.48179		0
		0		0
		0		0
		0		0
		0		0
		0		0
		0		0
		0		0
		0		0
		0		0
		0		0
		0		0
		0		0
		0		0
		0		0
		0		0
		0		0
		0		0
		0		0
		0		0
		0		0
		0		0
		0		0
		0		0
		0		0
		0		0
		4.87789		0
		0		0
		0		0
		0		0
		0		0
		0		0
		0		8.83606
		0		0
		9.54439		0
		0		0
		0		0
		0		0
		0		0
		0		0
		0		0
		0		0
		0		0
		0		0
		0		0
		7.44287		0
		0		0
		0		0
		0		0
		0		0
		0		2.12243
		0		0
		9.97664		0
		0		0
		0		0
		0		0
		0		6.66932
		0		0
		0		0
		0		0
		0		0
		0		0
		0		0
		0		0
		0		0
		0		0
		0		0
		3.68405		0
		0		0
		0		0
		0		0
		0		0
		0		0
		0		0
		9.36919		0
		6.76656		0
		0		0
		0		0
		0		0
		0		0
		0		0
		0		0
		0		0
		0		0
		0		0
		0		0
		0		0
		0		0
		5.09778		0
		0		0
		0		0
		0		7.4445
		0		0
		9.64798		0
		0		0
		1.24862		0
		0		0
		0		0
		0		0
		0		0
		0		0
		0		0
		0		0
		0		0
		10.0721		0
		0		0
		0		0
		0		0
		0		0
		0		0
		0		3.08953
		0		0
		0		0
		0		0
		0		0
		0		0
		0		0
		0		0
		2.31198		0
		0		0
		0		0
		0		0
		0		0
		0		0
		0		0
		0		0
		10.4653		0
		0		0
		0		2.68717
		0		0
		0		0
		0		0
		0		0
		10.352		0
		0		0
		0		0
		0		0
		0		0
		0		0
		0		0
		0		0
		3.89026		0
		0		0
		0		0
		0		0
		0		0
		0		0
		0		0
		0		0
		0		0
		0		0
		0		0
		0		0
		0		0
		0		0
		3.39674		0
		0		0
		0		0
		0		0
		0		9.67751
		0		0
		0		0
		0		0
		0		0
		0		0
		0		0
		0		0
		0		0
		0		0
		0		0
		0		0
		0		0
		0		0
		0		0
		0		0
		0		0
		0		0
		0		0
		0		0
		0		0
		0		0
		0		0
		0		0
		0		0
		0		0
		0		0
		0		0
		0		0
		0		0
		0		0
		0		0
		0		0
		0		0
		0		0
		0		0
		0		0
		0		4.34019
		0		0
		0		0
		0		0
		0		0
		0		0
		0		9.25792
		0		0
		0		0
		9.45767		0
		10.5126		0
		0		0
		0		0
		0		0
		0		0
		0		0
		8.43283		0
		0		0
		0		0
		0		0
		0		0
		0		0
		0		0
		0		0
		0		0
		0		0
		0		0
		0		0
		0		9.87412
		0		0
		0		0
		0		0
		0		0
		0		0
		0		0
		0		0
		0		0
		0		0
		0		0
		0		0
		0		0
		0		0
		0		0
		0		0
		4.27507		0
		0		0
		7.2355		0
		0		8.74542
		0		0
		0		7.40204
		0		0
		0		0
		0		0
		6.77751		0
		0		0
		0		0
		0		0
		0		0
		0		0
		0		0
		0		0
		0		0
		9.41847		0
		1.41037		0
		0		0
		0		0
		0		0
		0		0
		0		0
		0		0
		3.45047		0
		0		0
		0		0
		3.28782		0
		0		0
		0		4.12637
		0		0
		0		0
		0		0
		0		0
		0		0
		0		0
		0		0
		0		0
		0		0
		0		0
		0		0
		0		0
		0		0
		0		0
		0		0
		0		0
		0		0
		0		0
		0		0
		0		0
		0		0
		0		0
		0		0
		3.2661		0
		0		0
		0		0
		0		0
		10.5522		0
		0		0
		0		0
		0		5.21969
		0		0
		0		0
		0		0
		0		0
		0		0
		0		0
		0		0
		0		0
		0		0
		0		4.28569
		0		0
		0		0
		0		0
		10.1087		0
		0		0
		0		0
		0		0
		0		0
		0		0
		0		0
		0		0
		7.85268		0
		0		0
		0		0
		0		0
		0		0
		0		0
		0		0
		0		0
		0		0
		4.1593		0
		0		0
		0		0
		0		0
		0		0
		0		0
		3.70185		0
		0		0
		0		0
		0		0
		0		0
		0		0
		0		0
		0		0
		0		0
		0		0
		2.4522		0
		0		0
		0		0
		0		0
		0		0
		0		0
		0		0
		0		0
		0		0
		0		0
		0		0
		0		0
		0		0
		8.89876		0
		8.93914		0
		0		0
		4.10876		0
		0		0
		0		0
		0		0
		0		0
		0		0
		0		0
		0		0
		1.44716		0
		0		0
		0		0
		0		0
		0		0
		0		0
		0		0
		5.1601		0
		0		0
		0		0
		0		0
		0		0
		0		9.79008
		0		8.73253
		0		0
		0		0
		0		0
		0		0
		0		0
		0		0
		0		0
		7.5061		0
		0		0
		0		0
		0		0
		0		0
		0		0
		0		0
		0		9.05109
		0		0
		0		0
		0		0
		0		0
		0		0
		0		0
		0		0
		0		0
		0		0
		0		0
		0		0
		0		0
		0		0
		0		0
		0		0
		0		0
		8.17276		0
		0		0
		0		0
		0		0
		0		0
		0		10.059
		0		0
		0		0
		0		0
		0		0
		0		0
		0		0
		0		9.63819
		0		0
		0		0
		0		0
		0		0
		0		0
		0		0
		0		0
		0		9.76132
		0		0
		0		0
		0		7.32418
		0		7.63512
		0		0
		0		0
		0		0
		0		0
		0		9.55536
		0		0
		0		0
		0		0
		0		10.2646
		0		9.87141
		0		0
		0		0
		0		0
		0		0
		0		0
		0		0
		0		0
		0		0
		0		3.00708
		0		0
		0		0
		0		5.09533
		0		0
		0		0
		0		0
		0		0
		0		7.8198
		0		0
		0		0
		0		0
		0		0
		0		6.9704
		0		0
		0		0
		0		0
		0		3.22012
		0		0
		0		0
		0		10.6612
		0		0
		0		8.3125
		0		0
		0		0
		0		0
		0		0
		0		0
		0		0
		0		0
		0		0
		0		0
		0		0
		0		0
		0		0
		0		0
		0		7.85114
		0		8.59723
		0		10.2313
				9.75399
				0
				0
				0
				0
				0
				0
				0
				0
				0
				0
				0
				0
				0
				8.19199
				0
				0
				0
				8.43032
				0
				0
				0
				6.82978
				10.7202
				0
				0
				0
				0
				0
				0
				7.85877
				0
				0
				0
				4.55883
				0
				0
				0
				0
				0
				0
				9.87853
				0
				10.0153
				0
				0
				0
				10.4162
				0
				0
				0
				0
				0
				0
				6.67954
				10.7267
				0
				7.08397
				0
				0
				0
				8.67053
				0
				0
				0
				2.67802
				9.85916
				0
				0
				0
				0
				0
				0
				0
				11.5627
				0
				0
				0
				0
				5.09162
				0
				10.5027
				0
				0
				0
				0
				0
				0
				0
				0
				3.40075
				0
				0
				0
				0
				0
				0
				6.67023
				0
				0
				7.4294
				0
				0
				0
				0
				0
				0
				0
				0
				0
				0
				0
				0
				0
				0
				0
				0
				0
				8.04354
				0
				0
				0
				9.27388
				0
				0
				0
				0
				0
				0
				0
				0
				0
				0
				0
				0
				0
				2.87212
				0
				0
				0
				0
				8.43839
				0
				0
				0
				9.68539
				0
				0
				0
				0
				0
				7.66655
				0
				0
				0
				7.91466
				0
				9.60046
				0
				0
				0
				10.941
				0
				0
				2.04229
				0
				0
				0
				0
				0
				0
				0
				0
				1.57661
				0
				0
				0
				1.86025
				0
				0
				0
				0
				0
				0
				0
				0
				8.05528
				0
				0
				0
				0
				0
				0
				0
				0
				0
				9.80839
				0
				0
				0
				0
				0
				0
				0
				0
				0
				0
				0
				0
				0
				0
				0
				0
				0
				0
				9.13361
				0
				8.97142
				0
				0
				0
				0
				0
				0
				0
				9.04034
				0
				8.69034
				0
				0
				0
				0
				0
				0
				0
				0
				0
				6.90987
				0
				0
				0
				0
				0
				0
				0
				0
				9.84438
				0
				0
				0
				0
				0
				0
				0
				6.86068
				0
				0
				0
				0
				0
				0
				0
				0
				0
				0
				0
				0
				0
				0
				0
				0
				0
				0
				0
				0
				0
				5.89339
				9.19305
				0
				0
				0
				0
				2.88611
				0
				0
				0
				0
				0
				0
				0
				0
				0
				0
				0
				0
				0
				0
				0
				0
				0
				0
				0
				0
				0
				0
				0
				0
				0
				0
				0
				0
				0
				0
				8.2364
				0
				0
				0
				0
				0
				0
				0
				0
				0
				0
				0
				0
				0
				6.24723
				0
				0
				0
				0
				0
				0
				0
				8.21983
				0
				0
				0
				0
				0
				9.52336
				0
				0
				3.33569
				0
				0
				0
				0
				0
				0
				0
				0
				0
				0
				7.69014
				0
				0
				0
				0
				0
				0
				0
				0
				0
				0
				0
				0
				0
				0
				0
				3.13255
				0
				0
				0
				0
				0
				0
				0
				0
				0
				0
				0
				0
				0
				0
				0
				0
				0
				0
				0
				0
				0
				0
				0
				0
				0
				6.79418
				0
				0
				0
				0
				0
				0
				0
				0
				0
				0
				0
				0
				7.43659
				1.806
				0
				0
				0
				0
				0
				0
				0
				0
				0
				0
				0
				0
				0
				0
				8.06071
				0
				0
				0
				0
				0
				0
				0
				0
				0
				0
				0
				0
				0
				0
				0
				0
				0
				0
				0
				0
				0
				0
				0
				0
				0
				0
				0
				0
				0
				0
				0
				0
				0
				0
				0
				0
				0
				0
				0
				0
				0
				0
				0
				0
				0
				0
				0
				0
				0
				0
				0
				0
				0
				0
				0
				9.38683
				0
				0
				0
				0
				0
				0
				0
				0
				3.00147
				0
				0
				1.7429
				0
				0
				0
				0
				0
				0
				0
				0
				0
				0
				0
				9.14626
				1.87413
				3.0717
				0
				0
				0
				0
				0
				4.31752
				0
				0
				0
				11.3675
				0
				0
				7.11429
				0
				8.48166
				0
				0
				0
				0
				9.35525
				0
				0
				0
				0
				0
				2.76868
				0
				4.68786
				0
				5.53378
				0
				0
				0
				7.55935
				0
				8.77865
				7.32689
				0
				0
				0
				0
				0
				0
				0
				0
				0
				8.4374
				0
				0
				0
				8.92171
				0
				0
				0
				0
				0
				0
				0
				0
				0
				9.06893
				0
				0
				0
				0
				0
				0
				0
				0
				0
				0
				0
				0
				0
				0
				0
				0
				0
				0
				0
				0
				0
				0
				8.40422
				0
				0
				0
				0
				0
				0
				0
				0
				0
				3.24712
				0
				9.676
				0
				0
				0
				0
				0
				0
				0
				0
				0
				0
				0
				7.64411
				7.19399
				5.28126
				0
				0
				0
				2.72446
				8.11732
				0
				0
				0
				9.93179
				0
				0
				0
				8.53645
				0
				0
				0
				5.1047
				1.5839
				0
				0
				5.12955
				2.63198
				0
				0
				0
				0
				1.84248
				0
				0
				0
				8.30694
				0
				0
				7.48381
				0
				7.33107
				0
				0
				8.54266
				0
				4.54234
				6.42166
				0
				5.78449
				0
				0
				0
				0
				6.2982
				9.56322
				0
				0
				0
				0
				0
				0
				0
				9.13464
				0
				0
				3.11068
				7.68198
				0
				0
				8.52142
				0
				0
				10.6885
				5.98184
				0
				0
				0
				7.16347
				3.47077
				8.38456
				0
				4.39983
				0
				0
				0
				6.3937
				0
				8.6693
				4.41273
				0
				9.96503
				0
				0
				0
				0
				0
				0
				0
				0
				0
				0
				0
				0
				0
				0
				0
				0
				0
				0
				0
				0
				0
				0
				5.25065
				9.43356
				0
				0
				0
				0
				0
				2.72311
				0
				0
				0
				9.27805
				1.60533
				0
				10.5501
				0
				0
				0
				0
				5.61688
				0
				0
				2.74698
				10.4428
				8.48246
				3.09416
				0
				0
				0

## Sheet: FigS1A
NAV3 expression data from glioma datasets with tumor grade information and more than 200 samples was downloaded from GlioVis (Bowman R. et al., Neuro-Oncology 2017). Note- grading of the gliomas is based on the obsolete WHO CNS 4th edition grading system. The NAV3 mRNA levels were sorted according to tumor grade, and statistical significance was determined using one-way ANOVA with post-hoc Tukey …
Dataset:	CCGA				TCGA GBMLGG				Gravendeel				Rembrandt
Grade:	II	III	IV		II	III	IV		II	III	IV		II	III	IV
	1.76553	2.79286	1.14405		9.38462	9.38786	8.75072		4.2683	4.3943	4.2232		5.9368	5.575	6.2549
	2.53854	1.65076	2.18587		7.14688	8.67282	4.80429		5.731	3.9119	4.1983		6.941	5.7039	6.2367
	2.70044	0.790772	0.250962		8.15079	7.1164	8.54073		4.71	4.4859	4.3955		6.7057	6.2889	6.0492
	0.0426443	2.53107	2.75275		10.3179	9.1756	6.96452		4.7142	4.3704	4.7344		6.0737	6.5778	5.8599
	1.23266	2.61117	3.40599		7.29591	8.66529	6.37152		4.6114	3.8413	4.0119		6.8265	5.9457	5.1634
	1.7866	1.74846	3.66107		8.73896	9.65917	8.39545		4.0995	4.2189	3.809		6.0436	6.744	6.113
	2.79077	2.21723	0.722466		11.0158	9.94404	7.87748		4.0845	4.7399	4.0928		5.4301	5.4482	5.6677
	2.12763	0.31034	2.47508		9.65843	9.77689	9.62902		4.0079	4.1098	5.2786		5.889	5.7903	6.3878
	1.9855	2.51349	1.26303		9.81128	8.90491	8.26694		5.5093	5.4189	4.1286		5.7486	6.0549	6.0435
	1.21412	2.36737	1.26303		8.79343	8.92063	8.32335		4.5294	4.2393	5.087		6.2944	6.134	6.1772
	3.12928	1.52607	2.24489		10.0856	9.46727	7.63125		4.5444	4.0444	3.8598		6.3597	6.2023	5.7359
	2.3978	1.24489	1.46989		8.12879	6.43514	8.53439		4.8294	4.8231	4.5379		6.4185	6.425	5.9011
	0.575312	1.42223	1.20163		9.20184	9.25721	7.35263		4.9484	4.1286	4.4405		6.1178	5.9494	5.3232
	1.94486	1.20163	2.854		8.9801	9.63835	8.48502		5.7198	4.4863	4.187		6.5627	5.7297	6.2973
	0.687061	1.91073	1.62293		8.93005	8.46592	6.42163		4.6428	4.0314	4.1922		7.1753	5.7496	6.3261
	2.91839	0.214125	0.176323		9.77154	7.65159	6.93943		4.841	4.7179	4.5276		7.1167	5.6371	5.7893
	1.90304	0.748461	1.39506		8.81813	8.31781	7.26225		4.8764	4.0946	4.1554		6.2747	6.2865	6.043
	2.22959	1.0635	1.34483		9.23072	9.80664	5.18073		4.6495	4.704	4.3763		5.9451	6.7867	6.0374
	2.74201	0.298658	0.722466		8.90496	8.03918	7.10049		4.7414	4.8631	4.1157		5.6182	6.5498	6.2555
	1.98185	0.970854	1.33342		9.21594	8.94047	7.57899		5.1541	4.2648	3.5858		6.0283	6.4326	6.2536
	1.27501	1.54597	2.42761		8.75535	8.72976	6.17779		4.7485	4.0915	4.2785		5.8203	6.3887	5.4029
	2.01792	1.02148	1.08406		7.75718	8.35517	8.3403		5.1727	4.0943	4.2309		6.2489	5.4342	5.575
	0.443607	2.78869	2.07039		8.83812	9.4649	8.69548		5.4308	4.3742	4.4628		5.9091	6.2478	5.244
	1.46467	2.32769	0.956057		7.56116	8.22837	8.0608		5.7233	3.7206	4.1865		5.9437	6.6989	5.4695
	1.61824	3.17473	0.333424		8.97766	8.71762	7.76445			4.1027	4.0483		6.97	5.6816	6.4591
	1.04963	1.9782	3.23879		9.11509	8.35108	8.83786			3.6939	4.4319		6.2468	6.4581	6.3771
	2.16993	2.41684	3.21878		9.22162	9.05053	7.76919			4.0609	3.863		5.9615	7.0192	6.0927
	1.22033	0.887525	0.176323		9.56656	7.14688	8.08969			4.8439	4.1135		6.4706	5.8351	6.4146
	-0.666576	0.565597	0.400538		7.81103	8.87507	7.97855			3.8213	4.1094		6.1909	5.4973	6.5418
	0.226509	1.58015	1.3505		7.77543	8.0214	5.78265			3.8437	4.1975		5.7111	5.6799	6.2822
	1.46467	1.8679	0.887525		7.19902	8.56081	7.77477			4.8485	4.2804		5.5365	6.6623	6.2561
	2.23266	0.464668	2.3505		8.30433	9.3274	5.65578			3.9952	3.8872		6.5461	5.7857	7.4982
	0.189034	2.15381	0.815575		8.4569	7.43577	8.77455			4.1563	4.5954		6.3935	5.682	5.9626
	1.49057	1.87971	3.22651		8.73013	8.48876	6.55155			4.3958	3.9152		6.376	5.784	5.6746
	1.73118	0.275007	1.49057		5.51136	8.9397	7.49735			3.9754	4.2433		5.7964	5.7011	5.8963
	0.389567	1.99277	1.88362		7.28519	7.69412	9.3181			4.3699	4.2506		6.5513	6.1893	5.6765
	1.99277	2.62994	-0.415037		6.63572	5.948	10.0901			4.7682	3.8815		6.3935	6.121	5.7581
	-0.200913	2.50589	1.15056		8.88418	6.42738	6.66426			4.6816	4.1902		6.6898	7.1325	5.9999
	0.748461	3.1127	0.0426443		8.96289	8.58926	8.25527			4.086	3.8685		5.8124	6.6775	6.1027
	0.713696	-0.0144996	1.02857		9.87757	7.63776	6.49532			4.3596	3.9611		5.9757	5.7749	5.8087
	1.72683	1.82375	1.33914		6.38071	8.95132	9.84892			5.0068	3.8092		6.5737	6.004	5.7787
	2.43829	1.40054	0.863938		9.18067	7.24131	6.9709			4.604	3.9156		6.3084	6.5757	6.5163
	2.33342	2.27798	1.83188		8.89236	8.2418	6.72452			4.3863	4.1254		5.8799	5.6322	5.8386
	0.722466	2.26903	2.36737		7.95158	10.3274	7.34454			4.8816	4.0103		5.7585	5.79	5.4575
	1.58976	1.64616	2.66221		7.68851	9.83519	6.56815			3.9613	4.1014		6.2763	6.4796	6.0943
	1.66903	0.124328	-0.736966		9.68461	8.94016	9.11014			4.4433	4.9243		5.772	6.1587	5.4337
	2.52607	1.96717	1.87578		9.82544	9.13176	9.97955			4.5568	4.0843		6.6992	5.6047	6.4583
	2.45681	1.71809	0.613532		8.20776	8.53184	8.45014			5.2157	4.2622		6.172	5.7974	5.3953
	2.73118	1.87578	3.67807		8.83338	9.17073	7.37254			4.2761	4.1531		6.1872	5.48	5.953
	2.91073	2.14078	1.60881		8.37874	7.47151	8.33391			4.1319	4.7712		7.1167	5.5101	5.9263
	1.90304	2.26303	1.26303		7.64868	6.63436	8.93637			4.3201	4.1302		5.7542	5.9913	5.8209
	1.98185	1.58015	0.85599		9.76421	8.91076	7.67615			4.1802	4.2421		6.3531	7.0843	6.0078
	0.941106	1.95977	1.28688		8.3959	8.77974	7.91204			6.1456	4.6934		6.2568	5.7778	6.2016
	1.53107	1.71809	0.555816		9.50328	8.25534	4.9032			4.4495	5.0052		6.1091	5.747	5.457
	1.87184	3.33485	0.526069		9.73828	8.13537	7.90138			5.399	4.5654		5.7749	5.4886	6.5038
	1.848	3.37573	-0.234465		7.79063	9.11127	5.97834			4.2991	4.2086		6.2191	5.5947	5.7124
	2.37851	0.956057	1.60407		7.20322	7.80967	4.86424			4.2578	4.0776		5.7457	5.9554	5.9477
	1.96717	0.0143553	-0.358454		10.0869	6.09441	7.03369			4.0744	4.1612		6.258	5.6354	6.0687
	2.02857	4.24184	1.67807		9.2319	8.50577	6.41306			4.6473	3.9866		6.3532	5.8402	5.4843
	1.09761	1.96347	1.99277		10.0284	9.12605	9.05515			4.0403	4.3027		6.2275	5.6143	5.6436
	1.61353	2.55582	0.565597		7.50878	8.18523	8.83988			5.5388	4.4673		5.6793	6.2385	5.836
	2.53356	2.43029	1.59455		7.82659	8.87763	8.6316			4.8419	3.9885		5.8232	5.5592	6.5378
	1.35614	0.389567	0.632268		8.0568	8.19399	6.19921			4.6982	4.3919		6.1356	5.6537	5.5729
	2.08066	1.926	2.52105		8.27033	10.1573	8.8444			4.7443	5.3491		6.3207	6.3515	6.6414
	2.40327	-0.136062	3.37156		9.42959	8.40498	5.75092			5.0871	4.5522		5.7971	6.5055	5.8933
	2.23266	2.09424	1.49057		8.37095	9.41694	7.82726			4.9271	4.767		6.0302	6.0999	6.4201
	1.14405	0.669027	2.79286		8.91815	7.97586	6.87616			4.7078	4.3341		5.8559	5.8136	5.8215
	2.06695	0.739848	3.09424		9.57748	9.53289	5.25441			4.359	4.4395		6.3054	6.0483	6.3031
	2.51349	1.54102	1.15704		8.30107	9.80745	3.342			5.7734	4.1319		5.8461	5.7087	5.8691
	2.15704	0.263034	1.30451		8.74843	9.36701	4.32764			4.8453	4.6528		5.8202	6.1958	6.7016
	1.96717	3.42492	0.495695		9.39411	8.23443	3.87441			4.3835	3.8753		6.1537	5.9503	5.623
	0.831877	1.77821	3.91265		8.9499	9.42456	6.91514			6.2747	4.3723		6.0852	6.6723	6.2847
	1.38405	2.87184	2.59694		8.73537	10.0721	7.55388			5.3339	6.0292		6.0035	7.0258	5.709
	3.14241	1.90689	0.464668		9.61454	9.49099	5.94153			4.9991	5.0636		5.7267	6.1368	5.8098
	0.594549	3.11437	0.485427		9.59786	9.68719	7.75008			5.267	4.165		6.193	6.1097	5.7081
	0.871844	0.298658	2.24184		10.1215	8.72941	9.92355			4.9758	4.6155		6.6763	6.0127	5.9459
	1.65535	0.678072	2.37016		9.2766	10.3043	6.62332			4.4953	4.2973		6.1236	5.8287	5.831
	1.1635	2.26903	0.214125		10.0954	10.4695	8.05244			4.831	4.1862		6.0221	6.9248	6.9535
	2.86592	0.0565835	2.10434		8.69919	9.87688	6.94873			5.6574	4.6068		7.4701	6.2543	6.0072
	0.887525	-0.395929	1.67807		10.9115	9.49355	7.52706			4.6618	4.4315		5.9421	5.9541	5.9517
	2.41954	1.0635	-0.200913		7.63182	9.68534	6.77082			4.6247	4.0335		5.9906	6.3347	5.9419
	1.21412	1.12433	0.454176		6.14529	8.93492	7.05107			4.4921	4.1295		5.9675	6.0014	5.8691
	0.782409	2.21101	2.41684		7.91286	9.26273	5.59678			4.7586	4.0148		5.9412	5.6749	5.7174
	1.26303	1.15704	0.632268		9.38311	7.29924	8.03027			5.0476	4.3785		5.8423	5.5511	6.0496
	2.51854	-0.577767	2.58015		9.51935	8.62163	8.71419			4.9838	4.1621		5.6521	5.932	6.299
	3.69599	2.37851	0.925999		7.63775	8.00683	9.0518				4.2677		5.8845		5.806
	-0.535332	1.64155	0.765535		6.90875	7.73322	9.15263				4.21		6.0131		5.8949
	0.650765	-0.136062	0.925999		8.43993	8.19965	8.01384				4.0271		5.6772		5.9699
	0.757023	3.46858	1.3505		8.6767	9.04991	9.24905				4.9859		6.167		6.185
	0.650765	2.7137	1.12433		8.8758	9.23006	8.25477				4.5355		6.0012		5.8313
	0.286881	3.38267	0.594549		9.16867	8.31621	6.57583				4.2687		6.3276		7.5405
	-0.184425	0.344828	0.0426443		10.1605	8.97034	8.08718				4.1192		6.5873		7.0485
	-0.234465	2.86592	0.831877		10.0119	8.02237	7.71618				4.3041		5.8668		6.061
	-0.599462	1.40054	0.807355		9.04344	8.45279	7.58268				4.3778		5.9304		5.7918
	0.176323	0.9855	1.41143		9.22044	8.11511	8.70342				4.0622		6.0378		5.4634
	2.64616	1.38405	0.695994		9.80764	5.42893	5.88446				4.2495		5.8443		5.4371
	-0.120294	2.24489	1.32193		9.24049	8.07025	7.28545				3.9916		6.5946		5.7045
	0.226509	1.30451	-0.577767		8.79415	8.82181	7.48203				3.9846		6.2287		5.6286
	0.678072	2.64616	-0.514573		9.30051	8.83752	5.93686				4.7739				5.7698
	1.15704	0.298658	0.321928		9.66866	8.72403	7.59665				4.1618				5.7336
	2.26903	2.9486	1.852		9.27302	6.94609	6.67954				4.5139				5.8959
	2.488	1.02148	0.704872		8.69894	9.72596	7.773				4.1731				5.9457
	0.454176	1.78241	0.298658		9.59766	9.2875	7.44131				4.2382				6.0319
	1.52607	1.86394	1.93734		9.9923	9.18871	7.26303				3.9383				5.9674
	0.464668	1.65535	3.40463		9.96714	7.19195	8.97598				4.2254				5.6346
	0.15056	2.26303	1.23879		7.55361	8.93056	7.33316				4.201				5.9571
	1.7866	-0.0439433	3.31034		9.62951	9.09628	7.22628				4.5795				6.3356
	1.9486	0.895303	1.46989		7.39576	10.3515	8.96878				4.0883				5.6147
	2.08066	0.895303	0.505891		10.2004	6.44401	8.06096				4.4112				5.7148
	1.83996	0.298658	3.5373		9.20301	9.15907	5.24279				4.1036				5.9136
	2.61589	1.22651	1.23266		10.4259	9.63173	6.56264				4.9811				6.4433
	1.52607	-0.0291463	0.378512		7.92548	6.34031	7.76017				4.2698				6.3535
	0.201634	1.44361	2.06695		9.07873	7.57675	4.60278				3.9056				5.7119
	1.54597	2.55336	1.91456		10.1459	6.77783	7.79646				4.6326				5.7563
	-0.535332	1.17632	0.111031		9.58386	9.47431	6.58333				4.3851				5.7992
	1.32769	0.443607	-0.473931		9.07519	6.99646	6.1009				4.6259				5.6356
	0.555816	1.94486	2.33342		9.47569	9.68671	9.68507				4.4136				5.4562
	0.903038	1.69599	1.63227		9.70098	9.24456	6.60249				5.1903				6.1314
	2.53356	1.70929	1.61353		8.40913	8.4544	8.25286				4.6211				5.2431
	2.0321	1.73985	2.44626		9.83636	10.8082	5.51717				4.4257				6.0395
	3.1635	-0.0439433	0.214125		9.57377	9.86296	9.45088				4.4861				5.5854
	2.50335	0.536053	1.46467		8.5028	9.38665	6.4928				4.5878				5.634
	3.12763	1.0635	2.31615		8.59896	8.95983	4.45097				4.6613				6.467
	1.37851	3.08576	0.111031		9.72917	6.71332	7.5375				4.4809				6.5559
	2.66221	0.536053	1.27501		9.73383	9.18902	7.98299				6.2078				5.7169
	2.51854	0.748461	1.31615		10.1545	10.195	6.23107				4.4572				6.8352
	2.85997	1.81558	1.40599		10.3732	8.13066	8.245				4.4203				6.3174
	1.70487	1.05658	-0.234465		9.6421	8.02822	8.37058				5.0045				6.2584
	2.87184	-0.621488	-0.473931		10.2437	9.38266	8.43767				4.7004				5.9412
	2.10098	1.56071	0.485427		10.0226	8.94266	8.9818				4.9858				5.466
	2.19849	1.36737	0.137504		8.50258	8.05006	6.89231				4.8607
	3.35473	0.650765	1.42761		9.24168	8.96248	6.9597				4.9163
	0.0426443	-0.514573	0.275007		10.6995	8.90575	6.83529				4.727
	2.75916	1.42223	1.33342		9.84651	9.59118	6.71354				4.516
	0.695994	1.21412	0.948601		10.3891	8.99917	9.23998				4.5423
	3.38681	-0.599462	0.799087		9.58554	9.80695	6.37586				4.4694
	3.15704	3.07553	-0.358454		10.2756	6.50175	4.68228				4.8804
	2.53605	2.35896	1		9.58124	10.0701	8.00794				5.4095
	3.42761	0.650765	0.650765		9.5025	9.20644	7.13583				4.7787
	3	3.42626	1.12433		9.11016	9.65524	6.10518				5.218
	1.64155	1.98185	0.594549		8.8705	10.259	7.63508				4.8556
	2.03562	-0.736966	2.41954		9.83989	9.07404	9.32837				5.5718
	1.62293	0.910733	-0.535332		10.089	8.74613	8.60491				5.4656
	2.1177	1.29278	0.356144		8.88048	8.30431	5.28824				4.7761
	2.62994	0.757023	-0.184425		9.35417	10.3433	8.95496				4.8001
	1.848	1.74416	-0.251539		9.22455	8.14033	7.16462				4.6669
	1.96717	1.41143	-0.454032		9.62707	8.6385	7.86265				5.2372
	2.76129	1.89918	1.26303		9.33472	8.87503	8.2331				4.9712
	3.11103	0.275007	0.695994		8.09046	9.94943	7.54212				5.0924
	2.45681	1.28096	2.5656		9.16948	9.78798	3.74796				4.4381
	2.03914	-0.184425	0.62293		9.8462	9.27452					4.8131
	3.1177	0.782409	1.88753		9.75471	7.79258					4.7622
	2.88362	-0.268817	0.111031		9.07896	9.45565					4.6472
	3.2555	3.04439	-0.514573		8.95045	10.2721					4.6619
	2.35614	1.76977	1.76977		7.98897	8.56439					4.663
	3.11103	0.641546	1.51096		5.97102	8.98556					4.4
	1.9782	0.863938	1.9855		9.12466	9.78289					5.2574
	1.62761	0.344828	2.63923		8.84499	7.51257					4.8485
	3.54473	0.632268	1.69599		9.21171	8.32411					4.7027
	2.92979	0.238787	-0.0144996		10.1922	8.0898
	1.36177	1.41143	0.948601		9.97138	8.98196
	-0.286304	1.60407	-0.494109		7.49975	7.19263
	3.26903	0.757023	-0.556393		9.50099	8.04342
	3.04789	0.0703893	2.67807		7.78337	8.04685
	2.18269	2.07382	1.7866		8.86077	9.16835
	2.10434	0.678072	0.464668		8.94477	6.87508
	2.04963	2.32193	1.14405		8.60633	6.53486
	3.28836	0.918386	0.565597		8.81027	10.1131
	2.38128	0.910733	0.695994		8.67867	7.50312
	3.06695	0.475085	-0.577767		8.39062	8.22823
	2.67582	2.64616	1.79077		9.22772	7.9921
	3.81352	0.62293			8.12737	8.98957
	2.58015	0.238787	-0.168123		8.85954	9.48005
	3.10098	0.948601	2.16993		9.01788	8.72138
	1.99639	1.36177	1.02857		9.40295	4.79761
	2.61117	0.226509	0.782409		8.88073	6.91919
	3.15381	1.09761	1.74416		9.33394	8.24012
	2.54102	1.03562	-0.0291463		8.39829	7.65987
	3.21568	1.41684	1.78241		7.90374	9.40759
	3.2032	2.47508	0.910733		8.61597	8.11485
	0.978196	2.83592	0.298658		7.50092	6.12654
	2.9241	-0.136062	-0.643856		9.60627	8.37885
	2.0321	2.25399	0.286881		9.72001	7.96233
	1.7866	-0.599462	2.5656		7.3611	5.86999
	1.98914	2.20163	-0.286304		9.17411	7.48535
	3.22342	1.40599	1.29866		9.3122	7.18006
	3.07211	0.378512	0.815575		9.45604	8.68559
	2.58736	1.51096	-0.286304		8.56759	8.65153
	2.98368	0.978196	-0.862496		9.60179	7.24545
	3.48543	0.887525	1.37295		8.23922	9.81599
	2.48543	0.0703893	0.895303		8.82683	8.85159
	2.76129	0.275007	0.594549		7.95426	8.21469
	3.55704	0.275007	2.31904		10.095	8.18571
	3.43962	0.604071	0.948601		8.67625	9.50217
	2.36737	2.02148	0.895303		8.53257	8.68555
	2.68257	1.49057	-0.120294		10.0856	6.65626
	2.26604	0.189034	2.80529		9.70218	8.64716
	3.66676	1.26903	-0.136062		8.94286	9.46578
	0.275007	1.0072	-0.321928		8.75878	8.2346
	2.02148	1.35614	1.09761		8.89436	6.98313
	2.57531	-0.37707	0.9855		9.15117	8.95959
	2.57046	1.26303	0.790772		8.19271	8.17241
	2.21412	0.422233	1.26903		9.89236	7.24839
	2.0635	2.85	-0.494109		7.99663	8.04195
	3.20006	0.641546	0.0703893		9.01126	9.17135
	3.0072	3.15543	1.15704		9.69727	8.51301
	3.62176	3.28244	1.8953		8.84219	8.91395
	2.63459	2.34199	1.63691		9.32629	8.99826
	2.62761	2.51096	1.29866		8.22938	8.98272
	1.89142	1.39506	1.42761		10.1144	9.52415
	1.848	2.46467	1.62293		8.10305	5.98921
	2.92029	0.321928	1.09761		7.83354	8.06125
	1.68706	0.669027	1.69599		9.0329	8.15073
	3.55949	-0.136062	-0.358454		8.51803	7.22343
	3.20633	2.68032	-0.0892673		7.99546	9.30765
	1.90689	3.36737	-0.713119		8.56904	8.65037
	2.852	-0.862496	0.978196		9.04035	9.13345
	1.52607	-0.395929	0.286881		7.81345	7.55244
	2.73985	1.95977	-0.454032		9.88775	7.95281
	2.49313	2.7845	0.400538		7.89773	9.01363
	2.13422	1.45418	0.739848		9.30981	8.40106
	2.58015	2.45681	1.13093		9.26051	8.05124
	2.69377	2.96162	3.90207		7.60089	9.43879
	3.31325	2.74201	-0.0291463		6.42477	8.00589
	2.89336	0.263034	0.903038		7.9225	6.8808
	1.53107	2.17951	-0.836501		7.9703	9.70281
	2.53605	3.03034	1.10434			7.18464
	2.30159	3.42895	2.33914			9.27928
	2.72028	2.0072	2.09424			10.2253
	2.91073	2.5008	0.0976108			8.82303
	2.85	2.01078	1.19535			7.832
	1.45418	2.82579	3.63459			8.12257
	3.42089	1.94486	0.15056			6.29959
	1.48027	1.72683	0.250962			9.45147
	3.1177	0.201634	2.61824			8.49034
	0.321928	-0.736966	-0.736966			9.67453
	-0.286304	0.963474	1.67807			9.27141
	2.70487	2.73335	1.0072			7.62009
	3.27947	3.04789	1.57531			9.68804
	2.60644	2.33342	2.05311			6.80585
	2.01078	2.44626	1.43829			5.89849
	1.61824	1.94486	1.33342			8.23966
	2.58015	1.80323	2.33342			9.24029
	3.31034	0.0426443	1.98914			7.66277
	2.70044	0.555816	0.918386
	2.37016	1.15056	1.96347
	2.3978	3.7939	-0.286304
	2.26604	0.545968	2.26303
	2.96901	3.06178	0.62293
	1.57046	2.41414	2.33056
	2.32193	2.61117	1.70929
	1.83188	2.08066	0.594549
	2.37851	0.669027	-0.535332
	2.37573	1.63227	1.28688
	2.64386	2.70487	0.659925
	0.748461	3.5509	0.687061
	3.09761	0.85599	0.378512
	2.09761	1.62293	0.31034
	3.03914	3.56194	0.895303
	2.3505	2.27202	0.687061
	3.56682	1.19535	0.704872
	2.47508	1.94111	1.59455
	1.86394	1.33342	0.0976108
	0.687061	2.33342	-0.0439433
	2.40327	2.5656	-0.68966
	1.94486	2.08406	1.76977
	1.09085	1.51602	0.400538
	1.15056	2.63459	2.14731
	-0.761213	2.62059	1.27501
	1.53107	1.37851	1.75275
	1.50589	1.76129	0.799087
	-0.0291463	1.88753	2.18587
	1.14405	1.28096	-0.514573
	-0.0291463	2.39232	0.516015
	1.89918	3.33342	0.367371
	0.495695	2.75916	0.495695
	-0.136062	0.545968	0.62293
	1.4489	1.5656	0.15056
	1.57046	2.57531	0.604071
	1.56071	1.44361	1.31034
	1.91456	2.95977	0.773996
	-0.0740006	0.163499	1.11103
	1.90304	1.8679	2.24184
	1.20789	-0.514573	1.52105
	2.0036	2.9542	0.526069
	1.71809	1.81967	2.82171
	2.60644	2.38128	2.45681
	0.695994	2.09424	1.1177
	2.44626	3.03914	1.9486
	1.81147	3.34767	3.38128
	2.49313	3.80529	3.91361
		2.7845	1.72247
		1.59455	2.02857
		3.03914	1.59932
		2.08746	0.863938
		2.71589	2.27202
		2.86196	1.70929
		1.96347	2.41954
		2.29866	0.948601
		1.41684	2.37295
		-0.836501	3.06178
		0.275007	2.16672
		-0.577767	0.485427
		0.31034	4.2817
		1.81558	1.65992
		1.37851	2.26903
		-0.666576	1.31034
		1.79494	1.04963
		-0.888969	-0.152003
		0.650765	2.66448
		1.04963	2.57289
		1.29278	3.49697
		0.956057	1.81558
		1.01436	1.0635
		0.176323	2.45681
		0.895303	1.14405
		1.54597	2.9982
		0.321928	2.80529
		2.35896	1.70929
		0.739848	1.82375
		0.526069	-0.136062
		1.1177	0.895303
		0.970854	0.575312
		2.70929	2.3505
		1.67807	0.782409
		2.16672	0.0703893
		1.11103	2.46728
		1.52607	-0.395929
		-0.0144996	1.88362
		0.903038	3.88069
		1.35614	1.7866
		1.75275	2.22959
		1.61353	0.790772
		2.06695	0.948601
			1.87578
			0.400538
			1.38405
			1.05658
			0.970854
			0.956057
			2.09085
			2.36177
			0.111031
			0.782409
			2.33914
			0.925999
			1.15056
			-0.358454
			1.71809
			-0.0144996
			3.06867
			0.659925
			1.7137
			0.226509
			1.37295
			2.11437
			1.03562
			2.09761
			1.04264
			0.632268
			1.90689
			0.454176
			1.44361
			-0.217591
			0.895303
			2.21412
			0.495695
			2.17951
			2.31325
			2.0635
			2.19535
			0.879706
			2.62059
			0.250962
			-0.184425
			1.07724
			0.815575
			0.238787
			0.807355
			-0.643856
			0.978196
			2.0072
			1.76977
			0.62293
			2.04963
			0.799087
			0.516015
			1.28688

## Sheet: FigS1B
NAV3 expression from dataset GSE35169 measured by human Affymetrix microarray (accessed using http://www.biogps.org) depicting NAV3 mRNA levels in parental GBM U87 cells and derived invasive subline U87-2M1. Statistical significance was determined by two-tailed t-test (p ≤ 0.05, ** p ≤ 0.01, ***p ≤ 0.001, ****p ≤ 0.0001).
	Samples	Phenotype	NAV3
	GSM862927	Invasive subline U87-2M1 derived from U87	145.213
	GSM862926	Invasive subline U87-2M1 derived from U87	119.092
	GSM862925	Invasive subline U87-2M1 derived from U87	198.186
	GSM862924	U87 glioma cells	93.2759
	GSM862923	U87 glioma cells	63.3158
	GSM862922	U87 glioma cells	69.9063

## Sheet: FigS1C
NAV3 expression in the T98G GBM cell line according to culture conditions. Expression data measured by human Affymetrix microarray available at: https://www.ncbi.nlm.nih.gov/geo/geo2r/?acc=GSE4218, dataset GSE4218. Statistical significance was determined by two-tailed t-test (p ≤ 0.05, ** p ≤ 0.01, ***p ≤ 0.001, ****p ≤ 0.0001).
	NAV3 expression
	Adherent	Sphere
	158	37
	144	35
	133	49

## Sheet: FigS1D
NAV3 expression in the individual GBM derived stem-cell like lines according to culture growth pattern. Expression data measured by human Affymetrix microarray available at http://www.biogps.org, dataset E-GEOD-8049. Statistical significance was determined using one-way ANOVA with post-hoc Tukey test (p ≤ 0.05, ** p ≤ 0.01, ***p ≤ 0.001, ****p ≤ 0.0001).
	Growth pattern	Sample name	NAV3
			I	II
	Sphere	GS-3	2.45491	2.34352
		GS-5	3.14136	2.56304
		GS-8	2.2756	2.81259
		GS-9	2.85377	2.57068
	Semi-adherent	GS-2	2.81899	2.46662
		GS-7	4.07901	4.56186
	Adherent	GS-4	5.57146	4.55534
		GS-6	5.23413
		GS-1	3.63475	6.0776
